# Supplementary material for: Insight into Population Structure and Evolutionary Analysis of the Emerging Tomato Brown Rugose Fruit Virus
Source: Plants (Basel). 2022 Nov 28;11(23):3279. doi: 10.3390/plants11233279 (PMC9738901; doi:10.3390/plants11233279)
Supplement: Supplementary file 1 [file plants-11-03279-s001.zip]

Archive with 1 entries (1 files):
- plants-2007569-supplementary.xlsx
