# Supplementary material for: Insight into Population Structure and Evolutionary Analysis of the Emerging Tomato Brown Rugose Fruit Virus
Source: Plants (Basel). 2022 Nov 28;11(23):3279. doi: 10.3390/plants11233279 (PMC9738901; doi:10.3390/plants11233279)
Supplement: Supplementary file 1 [file plants-11-03279-s001.zip › plants-2007569-supplementary.xlsx]

## Sheet: 工作表1
	Supplementary material
	Insight into population structure and evolutionary analysis of the emerging tomato brown rugose fruit virus
	Ali Çelik1*, Sevgi Coşkan2, Ali Ferhan Morca2, Adyatma Irawan Santosa3*, Davoud Koolivand4
	Affiliations:
	1 Department of Plant Protection, Faculty of Agriculture, Bolu Abant İzzet Baysal University, 14030 Bolu, Turkey
	2 Directorate of Central Plant Protection Research Institute, Gayret Mah. Fatih Sultan Mehmet Bulv. 06172 Yenimahalle, Ankara, Turkey
	3 Department of Plant Protection, Faculty of Agriculture, Universitas Gadjah Mada, Jl. Flora No. 1, Sleman, Yogyakarta, 55281, Indonesia
	4 Department of Plant Protection, Faculty of Agriculture, University of Zanjan, Zanjan, Iran
	*Corresponding emails:
	alicelik@ibu.edu.tr
	adyatma.i.s@ugm.ac.id
	Table S1 Tomato brown rugose fruit virus (ToBRFV) isolates tested in this study
	No.	*Accession number	*Isolate name	Origin	Host	Phylogroup based on CP	Note			No.	*Accession number	*Isolate name	Origin	Host	Phylogroup based on CP	Note
	1	OM515261	39474756	Belgium	tomato	2	Complete genome			94	MW314099	34169391_1	Netherlands	tomato	1	Complete genome
	2	OM515239	39986153_A-1	Netherlands	tomato	2	Complete genome			95	MW314100	34169391_2	Netherlands	tomato	1	Complete genome
	3	OM515270	33613331	Belgium	tomato	2	Complete genome			96	MW314101	34169402_1	Netherlands	tomato	1	Complete genome
	4	OM515241	39986225_1	Netherlands	tomato	2	Complete genome			97	MW314102	34169402_2	Netherlands	tomato	1	Complete genome
	5	MN882040	39070153_D	Netherlands	tomato	2	Complete genome			98	MW314103	36638057_3	Netherlands	tomato	1	Complete genome
	6	MN882041	39070153_E	Netherlands	tomato	2	Complete genome			99	MW314104	36689436_1	Jordan	pepper	1	Complete genome
	7	MZ945419	GBVC_ToBRFV_01	Belgium	tomato	2	Complete genome			100	MW314105	36689444_1	Jordan	pepper	1	Complete genome
	8	MZ945420	GBVC_ToBRFV_02	Belgium	tomato	2	Complete genome			101	MW314107	36689655`	Jordan	tomato	1	Complete genome
	9	MW314132	40002350_A	Netherlands	tomato	2	Complete genome			102	MW314108	36689663_1	Jordan	tomato	1	Complete genome
	10	MW314137	40002393_C	Netherlands	tomato	2	Complete genome			103	MW314109	36689751_1	Jordan	tomato	1	Complete genome
	11	MW314112	36783668 2	Netherlands	tomato	2	Complete genome			104	MW314110	36689794_1	Jordan	tomato	1	Complete genome
	12	MW314131	40002166_A	Netherlands	tomato	2	Complete genome			105	MW314111	36783571_2	Peru	tomato	1	Complete genome
	13	MW314130	40002000_A	Netherlands	tomato	2	Complete genome			106	MW314113	36783756 2	Israel	pepper	1	Complete genome
	14	MW314128	39985935_4	Netherlands	tomato	2	Complete genome			107	MW314114	36783860_1	China	tomato	1	Complete genome
	15	MW314124	39774038_1	Netherlands	tomato	2	Complete genome			108	MW314115	36810152_2	Israel	tomato	1	Complete genome
	16	MW314125	39774038_2	Netherlands	tomato	2	Complete genome			109	MW314116	36810152_3	Israel	tomato	1	Complete genome
	17	MW314120	38589922_3	Netherlands	tomato	2	Complete genome			110	MW314117	36810232_3	Netherlands	tomato	1	Complete genome
	18	MW314119	38589922_2	Netherlands	tomato	2	Complete genome			111	MW314121	39072896_1	Netherlands	tomato	1	Complete genome
	19	MW314118	8589922_1	Netherlands	tomato	2	Complete genome			112	MW314122	39072896_2	Netherlands	tomato	1	Complete genome
	20	MW314106	36689516_1	Netherlands	tomato	2	Complete genome			113	MW314123	39563433_3	Netherlands	tomato	1	Complete genome
	21	MN882062	39962442_B	Netherlands	tomato	2	Complete genome			114	MW314126	39971816_1	Netherlands	tomato	1	Complete genome
	22	MN882061	39962442_A	Netherlands	tomato	2	Complete genome			115	MW314127	39971816_2	Netherlands	tomato	1	Complete genome
	23	MN882060	39962055_B	Netherlands	tomato	2	Complete genome			116	MW314129	40001980_D	Netherlands	tomato	1	Complete genome
	24	MN882059	39962055_A	Netherlands	tomato	2	Complete genome			117	MW314133	40002377_1A	Netherlands	tomato	1	Complete genome
	25	MN882058	39941668_B	Netherlands	tomato	2	Complete genome			118	MW314134	40002377_2B	Netherlands	tomato	1	Complete genome
	26	MN882057	39941668_A	Netherlands	tomato	2	Complete genome			119	MW314135	40002377_3C	Netherlands	tomato	1	Complete genome
	27	MN882056	39941641_B-2	Netherlands	tomato	2	Complete genome			120	MW314136	40002385_A	Netherlands	tomato	1	Complete genome
	28	MN882055	39941641_B-1	Netherlands	tomato	2	Complete genome			121	MW349655	TBRFV-MX-CP	Mexico	pepper	1	Complete genome
	29	MN882054	39941641_A-2	Netherlands	tomato	2	Complete genome			122	MZ004925	Y2020-3	China	tomato	1	Complete genome
	30	MN882053	39941641_A-1	Netherlands	tomato	2	Complete genome			123	MZ202349	DSMZ_PV-1241	Israel	tomato	1	Complete genome
	31	MN882052	39941625_A	Netherlands	tomato	2	Complete genome			124	MZ323110	Tom2-Jo	Jordan	tomato	1	Complete genome
	32	MN882051	39941617_A	Netherlands	tomato	2	Complete genome			125	MZ438228	Tom2M-Jo	Jordan	S. habrochaites	1	Complete genome
	33	MN882046	39941430_A	Netherlands	tomato	2	Complete genome			126	MN815773	ToBRFV-Gr	Greece	tomato	1	Complete genome
	34	MN882047	39941430_B	Netherlands	tomato	2	Complete genome			127	MN549394	Ca1A	Canada	tomato	1	Complete genome
	35	MN882044	39563388_A	Netherlands	tomato	2	Complete genome			128	MN549395	Ca1B	Canada	tomato	1	Complete genome
	36	MN882045	39563388_B	Netherlands	tomato	2	Complete genome			129	MN549396	Ca2	Canada	tomato	1	Complete genome
	37	MN882039	39070153_C	Netherlands	tomato	2	Complete genome			130	NC_028478	Tom1-Jo	Jordan	tomato	1	Complete genome
	38	MN882038	39070153_B	Netherlands	tomato	2	Complete genome			131	OK624678	Tom-BA21	Italy	tomato	1	Complete genome
	39	MN882037	39070153_A	Netherlands	tomato	2	Complete genome			132	OL311702	DSMZ PV-1300	Cyprus	tomato	1	Complete genome
	40	MN882026	39058293_A	Netherlands	tomato	2	Complete genome			133	OM305070	ToBRFV-CH	Switzerland	tomato	1	Complete genome
	41	MN882027	39058293_B	Netherlands	tomato	2	Complete genome			134	OM515230	2020022423	Netherlands	tomato	1	Complete genome
	42	MN882018	38886257_A	Netherlands	tomato	2	Complete genome			135	OM515231	2020015323_A	UK	tomato	1	Complete genome
	43	MN882016	38886230_A	Netherlands	tomato	2	Complete genome			136	OM515232	2020015323_B	UK	tomato	1	Complete genome
	44	MN882017	38886230_B	Netherlands	tomato	2	Complete genome			137	OM515233	36364500_1	Peru	tomato	1	Complete genome
	45	MN882015	38886177_B	Netherlands	tomato	2	Complete genome			138	OM515234	40732126_3	Israel	pepper	1	Complete genome
	46	MN882014	36132638_A	Netherlands	tomato	2	Complete genome			139	OM515235	40732089_3	Peru	tomato	1	Complete genome
	47	MN882012	33993176`	Netherlands	tomato	2	Complete genome			140	OM515236	40002221_2	Netherlands	tomato	1	Complete genome
	48	MN882013	39976860`	Netherlands	tomato	2	Complete genome			141	OM515237	6166394_2	Israel	tomato	1	Complete genome
	49	MN182533	TBRFV.21930919	UK	tomato	2	Complete genome			142	OM515238	39986161	Netherlands	tomato	1	Complete genome
	50	KX619418	TBRFV-IL	Israel	tomato	1	Complete genome			143	OM515240	39986217_1	Netherlands	tomato	1	Complete genome
	51	MK133093	TBRFV-P12-3G	Germany	tomato	1	Complete genome			144	OM515242	39986268	Netherlands	tomato	1	Complete genome
	52	MK133095	TBRFV-P12-3H	Germany	tomato	1	Complete genome			145	OM515243	5678670	Netherlands	tomato	1	Complete genome
	53	MK165457	ToBRFV-Ps	Palestine	tomato	1	Complete genome			146	OM515244	39986241	Netherlands	tomato	1	Complete genome
	54	MK648157	ToBRFV-CaJO	Jordan	pepper	1	Complete genome			147	OM515245	39986372	Netherlands	tomato	1	Complete genome
	55	MN013187	F42-PAL	Palestine	tomato	1	Complete genome			148	OM515246	39986364	Netherlands	tomato	1	Complete genome
	56	MN013188	F48-PAL	Palestine	tomato	1	Complete genome			149	OM515247	39986411	Netherlands	tomato	1	Complete genome
	57	MN167466	ToB-SIC01/19	Italy	tomato	1	Complete genome			150	OM515248	38950951	Netherlands	tomato	1	Complete genome
	58	MN882011	33610411`	Netherlands	tomato	1	Complete genome			151	OM515249	40002019	Netherlands	tomato	1	Complete genome
	59	MN882019	38887559 A	Netherlands	tomato	1	Complete genome			152	OM515250	41106792	Israel	tomato	1	Complete genome
	60	MN882020	38887559_B	Netherlands	tomato	1	Complete genome			153	OM515251	40002086	Netherlands	tomato	1	Complete genome
	61	MN882021	38887559_C	Netherlands	tomato	1	Complete genome			154	OM515252	40002094	Netherlands	tomato	1	Complete genome
	62	MN882022	38890029_A	Netherlands	tomato	1	Complete genome			155	OM515253	40001964	Netherlands	tomato	1	Complete genome
	63	MN882023	38890029_B	Netherlands	tomato	1	Complete genome			156	OM515254	40001817	Netherlands	tomato	1	Complete genome
	64	MN882024	39055711_A	Netherlands	tomato	1	Complete genome			157	OM515255	40001753	Netherlands	tomato	1	Complete genome
	65	MN882025	39055711_B	Netherlands	tomato	1	Complete genome			158	OM515256	41106813	China	tomato	1	Complete genome
	66	MN882028	39070014_A	Netherlands	tomato	1	Complete genome			159	OM515257	41108448	Israel	tomato	1	Complete genome
	67	MN882029	39070014 B	Netherlands	tomato	1	Complete genome			160	OM515258	41108421	Peru	tomato	1	Complete genome
	68	MN882030	39070022 A	Netherlands	tomato	1	Complete genome			161	OM515259	40002289	Netherlands	tomato	1	Complete genome
	69	MN882031	39070022 B	Netherlands	tomato	1	Complete genome			162	OM515260	40002270	Netherlands	tomato	1	Complete genome
	70	MN882032	39070030`	Netherlands	tomato	1	Complete genome			163	OM515262	40002342	Netherlands	tomato	1	Complete genome
	71	MN882033	39070030 B	Netherlands	tomato	1	Complete genome			164	OM515263	40002318	Netherlands	tomato	1	Complete genome
	72	MN882034	39070110_A	Netherlands	tomato	1	Complete genome			165	OM515264	41903353	Netherlands	tomato	1	Complete genome
	73	MN882035	39070110_B	Netherlands	tomato	1	Complete genome			166	OM515265	6165965	Belgium	tomato	1	Complete genome
	74	MN882036	39070110_C	Netherlands	tomato	1	Complete genome			167	OM515266	41106995	Israel	tomato	1	Complete genome
	75	MN882042	39563361_A	Netherlands	tomato	1	Complete genome			168	OM515267	41903230	Netherlands	tomato	1	Complete genome
	76	MN882043	39563361_B	Netherlands	tomato	1	Complete genome			169	OM515268	41903222	Netherlands	tomato	1	Complete genome
	77	MN882048	39941596_A	Netherlands	tomato	1	Complete genome			170	OM515269	38665691	Netherlands	tomato	1	Complete genome
	78	MN882049	39941596_B-1	Netherlands	tomato	1	Complete genome			171	OM515271	41849131	Netherlands	tomato	1	Complete genome
	79	MN882050	39941596_B-2	Netherlands	tomato	1	Complete genome			172	OM515272	41903150	Netherlands	tomato	1	Complete genome
	80	MN882063	39963015_A	Netherlands	tomato	1	Complete genome			173	MK319944	TBRFV-MX	Mexico	tomato	1	Complete genome
	81	MN882064	39963015_B	Netherlands	tomato	1	Complete genome			174	MW284987	22006291-H	France	tomato	3	Complete genome
	82	MT002973	CA18-01	USA	tomato	1	Complete genome			175	MW284988	22006291-L	France	tomato	3	Complete CP
	83	MT018320	ToBRFV-SD	China	tomato	1	Complete genome			176	MK109002	ToBRFV-US	USA	tomato	1	Complete CP
	84	MT107885	TBRFV-Ant-Tom	Turkey	tomato	1	Complete genome			177	MK109003	ToBRFV-MX	Mexico	tomato	1	Complete CP
	85	MT118666	TBRFV-Ant-Pep	Turkey	pepper	1	Complete genome			178	OK075081	Iran-1	Iran	tomato	1	Complete CP
	86	MW314091	6189975_2	China	tomato	1	Complete genome			179	OM810270	TR-49	Turkey	tomato	1	Complete CP
	87	MW314092	32607982`	Egypt	tomato	1	Complete genome			180	OM810271	TR-68	Turkey	tomato	1	Complete CP
	88	MW314093	33314313 B	Egypt	tomato	1	Complete genome			181	OM810273	TR-74	Turkey	tomato	1	Complete CP
	89	MW314094	33314743`	Egypt	tomato	1	Complete genome			182	OM810274	TR-79	Turkey	pepper	1	Complete CP
	90	MW314095	33837271`	Netherlands	tomato	1	Complete genome			183	OM810277	TR-94	Turkey	tomato	1	Complete CP
	91	MW314096	33837271_2	Netherlands	tomato	1	Complete genome			184	OM810278	TR-105	Turkey	tomato	1	Complete CP
	92	MW314097	33837296`	Netherlands	tomato	1	Complete genome			185	OM810279	TR-108	Turkey	tomato	1	Complete CP
	93	MW314098	33837296_2	Netherlands	tomato	1	Complete genome
											*7 novel isolates identified in this study were printed in bold
